# Supplementary material for: In Silico Characterisation and Determination of Gene Expression Levels of the CPK Family Under Saline Stress Conditions in Chenopodium quinoa Willd
Source: Int J Mol Sci. 2025 Nov 1;26(21):10658. doi: 10.3390/ijms262110658 (PMC12609707; doi:10.3390/ijms262110658)
Supplement: Supplementary file 1 [file ijms-26-10658-s001.zip]

Archive with 3 entries (2 files):
- ijms-3950414-supplementary/
- ijms-3950414-supplementary/meltingcurves.pdf
- ijms-3950414-supplementary/supplementary data cpk.xlsx
