# Supplementary material for: In Silico Characterisation and Determination of Gene Expression Levels of the CPK Family Under Saline Stress Conditions in Chenopodium quinoa Willd
Source: Int J Mol Sci. 2025 Nov 1;26(21):10658. doi: 10.3390/ijms262110658 (PMC12609707; doi:10.3390/ijms262110658)
Supplement: Supplementary file 1 [file ijms-26-10658-s001.zip › ijms-3950414-supplementary/supplementary data cpk.xlsx]

## Sheet: Table S1
Table S1: Composition of MS medium (Murashige and Skoog, 1962), supplemented with different concentrations of sodium chloride (NaCl)
Component	Concentration (mg/L)
Macronutrients
Ammonium nitrate (NH₄NO₃)	1650
Potassium nitrate (KNO₃)	1900
Monopolyphosphate (KH₂PO₄)	170
Magnesium sulfate (MgSO₄·7H₂O)	370
Calcium chloride (CaCl₂·2H₂O)	440
Micronutrients
Boric acid (H₃BO₃)	6.2
Manganese sulfate (MnSO₄·H₂O)	22.3
Zinc sulfate (ZnSO₄·7H₂O)	8.6
Potassium iodide (KI)	0.83
Sodium molybdate (Na₂MoO₄·2H₂O)	0.25
Copper sulfate (CuSO₄·5H₂O)	0.025
Cobalt chloride (CoCl₂·6H₂O)	0.025
Iron (Fe-EDTA)
Ferrous sulfate (FeSO₄·7H₂O)	27.8
Disodium EDTA (Na₂EDTA)	37.3
Carbon source
Sucrose	30,000 (30 g)
Agar	7,500 (7.5 g)
pH adjustment	5.7 ± 0.1
Sterilization	Autoclave 121 °C, 20 min
Treatments
concentration	NaCl (g/L)
Control	0
100 mM	5.84
200 mM	11.69
300 mM	17.53
400 mM	23.38

## Sheet: Table S2
Table S2: Mineral nutrient solutions according to Hoagland
Símbolo	Compuesto	Concentración
		Molaridad	g/L
A	Ca(NO3)2.4H2O	1.00 M	236
B	KNO3	1.00 M	101
C	MgSO4.7H2O	1.00 M	247
D	KH2PO4	1.00M	136
E	Micronutrientes*
F	Fe-EDTA
Micronutrientes*	Concentración g/L	Micronutrientes*	Concentración g/L
MnCl2.4H2O	1.81	H3BO3	2.86
ZnSO4.7H2O	0.22	CuSO4.5H2O	0.1
H2MoO4.H2O	0.1

## Sheet: Table S3
Table S3: Primers used in CqCPK sequences
Code	Gen		Primers
AUR62019775	CqCPK3	>CqCPK3_F	TGGCTTACCCTCCACTCTCT
		>CqCPK3_R	AGAATAATTGCTGCGACGGTTG
AUR62013181	CqCPK4A	>CqCPK4A_F	TCAAGAACAGGGCCTTAACGA
		>CqCPK4A_R	ACGCATGGTTCTCCTTCCAA
AUR62004642	CqCPK4B	>CqCPK4B_F	GAAAGTTGGGCTGAAGAAAGTG
		>CqCPK4B_R	TCACATGAAGGGTAGCAGCAA
AUR62015780	CqCPK9	>CqCPK9A_F	ACAAGCTCAAGCAACTAGCG
		>CqCPK9A_R	CGGGCCAATCCCTCTTTCAA
AUR62021752	CqCPK10	>CqCPK10_F	AGGAGAAATTATGGGCCAGAGG
		>CqCPK10_R	GCACTCCTCGTAAGATAGCCA
AUR62000624	CqCPK12	>CqCPK12_F	GATGAACTCCAGCAAGCCT
		>CqCPK12_R	TCCATTGCCCATCCTCATCA
AUR62003366	CqCPK16	>CqCPK16_F	TCCAAATCTTGACGCTGCTAGG
		>CqCPK16_R	GTGATGACACCAATGCTCCAA
AUR62006551	CqCPK17	>CqCPK17_F	AAAGGGTGTTACCTCCACCTC
		>CqCPK17_R	CCCGACTTGGATAGGCTTGG
AUR62038418	CqCPK20	>CqCPK20_F	GACAACAGCGGCACAATAGA
		>CqCPK20_R	ACATCTCCCAAACCGAACTG
AUR62029467	CqCPK28	>CqCPK28_F	GATGATACTTCCAATCGCTGTG
		>CqCPK28_R	TCTCCACCTTCACATAACTCCA
AUR62013888	CqCPK29	>CqCPK29A_F	TTTGGGCTCTCTGTCTTCATCG
		>CqCPK29A_R	AAATGACTCCAGCACTCCACA
AUR62026022	CqCPK32	>CqCPK32_F	TGTGTGAAGGAGGCGAGTTG
		>CqCPK32_R	TTCTCGGGTTTCAGGTCACG

## Sheet: Table S4
Table S4: Germination response to different salinity concentrations in Chenopodium quinoa accessions
Accession	Repetition	Concentration
		0mM	100mM	200mM	300mM	400mM	500mM	600mM	700mM
UNSA_VP021	1	100	95	93	39	22	5	0	0
	2	100	96	95	41	24	3	0	0
	3	100	94	94	40	23	4	0	0
UNSA_VP033	1	100	100	99	99	95	93	78	64
	2	100	100	99	98	94	94	76	65
	3	100	100	99	97	96	95	77	66

## Sheet: Table S5
Table S5: Salinity tolerance indices in the germination phase of the UNSA_VP033 and UNSA_VP021 accessions of Chenopodium quinoa under different NaCl concentrations.
Accesion	INDEX	repetition	Concentration
			100mM	200mM	300mM	400mM	500mM	600mM	700mM
UNSA_VP021	Absolute decrease	1	5	7	61	78	95	100	100
		2	4	5	59	76	97	100	100
		3	6	6	60	77	96	100	100
	Inhibition index	1	5	7	61	78	95	100	100
		2	4	5	59	76	97	100	100
		3	6	6	60	77	96	100	100
	Salt tolerance index	1	0.95	0.93	0.39	0.22	0.05	0	0
		2	0.96	0.95	0.41	0.24	0.03	0	0
		3	0.94	0.94	0.4	0.23	0.04	0	0
UNSA_VP033	Absolute decrease	1	0	1	1	5	7	22	36
		2	0	1	2	6	6	24	35
		3	0	1	3	4	5	23	34
	Inhibition index	1	0	1	1	5	7	22	36
		2	0	1	2	6	6	24	35
		3	0	1	3	4	5	23	34
	Salt tolerance index	1	1	0.99	0.99	0.95	0.93	0.78	0.64
		2	1	0.99	0.98	0.94	0.94	0.76	0.65
		3	1	0.99	0.97	0.96	0.95	0.77	0.66

## Sheet: Table S6
Table S6: Response to Salinity at Different Concentrations in a tolerant accession and a sensitive accession of Chenopodium quinoa in root length (mm).
Accesión	Repetición	0 mM	100 mM	200 mM	300 mM	400 mM
UNSA_VP021	1	17	10	7	2	0
	2	16	9	6	3	0
	3	18	11	5	4	0
UNSA_VP033	1	68	61	49	12	7
	2	70	62	48	10	8
	3	71	60	50	11	6

## Sheet: Table S7
Table S7: Response to Salinity at Different Concentrations in a tolerant accession and a sensitive accession of Chenopodium quinoa in the contents MDA, SOD, POX
Accession		Repetition	Treatment
			CONTROL	200mM
UNSA_VP021	MDA	1	10.402	22.188
		2	11.067	22.007
		3	10.644	22.43
	SOD	1	88.677	71.865
		2	90.047	70.811
		3	88.002	72.398
	POX	1	18.444	12.111
		2	17.178	11.778
		3	17.778	11.644
UNSA_VP033	MDA	1	3.33	5.869
		2	3.451	5.929
		3	3.512	5.748
	SOD	1	54.812	85.361
		2	55.617	86.669
		3	54.413	84.715
	POX	1	14.111	18.444
		2	14.444	19.111
		3	14.911	18.711

## Sheet: Table S8
Table S8: Response to Salinity at Different Concentrations in a sensitive accession (UNSA_VP021) of Chenopodium quinoa to analyse the expression levels of the CqCPK genes (%).
Organ	Treatment	Repetition	CqCPK3	CqCPK4A	CqCPK4B	CqCPK9	CqCPK10	CqCPK12	CqCPK16	CqCPK17	CqCPK20	CqCPK28	CqCPK29	CqCPK32
Root	0mM	1	1	1	1	1	1	1	1	1	1	1	1	1
		2	1	1	1	1	1	1	1	1	1	1	1	1
		3	1	1	1	1	1	1	1	1	1	1	1	1
	100mM	1	0.46	1.3	1.03	0.88	0.88	0.53	0.88	1.03	0.86	0.63	1.09	1.01
		2	0.46	1.28	0.99	0.84	0.84	0.56	0.9	1	0.87	0.61	1.04	1.03
		3	0.44	1.23	1.01	0.85	0.88	0.54	0.89	0.96	0.85	0.63	1.06	1.01
	200mM	1	0.83	1.91	0.98	1.72	1.47	1.04	1.2	0.99	1.02	2.05	1.04	1.02
		2	0.85	1.95	1.03	1.64	1.42	1	1.23	0.97	1.01	1.99	1.04	0.99
		3	0.8	1.98	1.04	1.7	1.48	0.98	1.22	1	1.06	2.01	1.02	1.05
Leaf	0mM	1	1	1	1	1	1	1	1	1	1	1	1	1
		2	1	1	1	1	1	1	1	1	1	1	1	1
		3	1	1	1	1	1	1	1	1	1	1	1	1
	100mM	1	0.21	0.43	2.01	0.59	0.14	0.36	0.16	2.01	0.44	0.09	0.44	0.03
		2	0.22	0.43	2.14	0.58	0.13	0.37	0.16	2.12	0.41	0.09	0.44	0.03
		3	0.21	0.42	2.09	0.59	0.13	0.37	0.15	2.05	0.43	0.09	0.43	0.03
	200mM	1	0.47	0.46	0.27	0.7	0.26	0.53	0.14	0.49	0.53	0.14	0.11	0.02
		2	0.46	0.44	0.25	0.72	0.25	0.53	0.14	0.48	0.54	0.13	0.1	0.02
		3	0.46	0.45	0.25	0.72	0.26	0.52	0.14	0.51	0.56	0.13	0.11	0.01

## Sheet: Table S9
Table S9: Response to Salinity at Different Concentrations in a tolerant accession (UNSA_VP033) of Chenopodium quinoa to analyse the expression levels of the CqCPK genes (%).
Organ	Treatment	Repetition	CqCPK3		CqCPK4A		CqCPK4B		CqCPK9		CqCPK10		CqCPK12		CqCPK16		CqCPK17		CqCPK20		CqCPK28		CqCPK29		CqCPK32
Root	0mM	1	1		1		1		1		1		1		1		1		1		1		1		1
		2	1		1		1		1		1		1		1		1		1		1		1		1
		3	1		1		1		1		1		1		1		1		1		1		1		1
	100mM	1	0.92		0.45		0.48		0.66		0.51		0.79		0.51		1		0.91		0.25		0.46		1.01
		2	1.04		0.42		0.51		0.68		0.5		0.77		0.5		1.02		0.91		0.25		0.5		1
		3	1.02		0.45		0.5		0.69		0.5		0.76		0.49		0.97		0.93		0.26		0.5		1.03
	200mM	1	0.61		0.3		0.24		0.32		0.33		0.73		0.21		0.96		0.38		0.07		0.29		0.53
		2	0.6		0.28		0.26		0.33		0.35		0.73		0.21		0.98		0.39		0.07		0.29		0.52
		3	0.63		0.3		0.25		0.33		0.33		0.71		0.2		0.98		0.38		0.07		0.28		0.53
	300mM	1	1.06		0.25		0.24		0.2		0.32		0.41		0.47		0.91		0.39		0.16		0.52		0.27
		2	1.06		0.25		0.25		0.2		0.31		0.41		0.47		0.97		0.4		0.15		0.52		0.26
		3	1.09		0.26		0.25		0.2		0.3		0.4		0.45		0.93		0.4		0.15		0.53		0.25
Leaf	0mM	1	1		1		1		1		1		1		1		1		1		1		1		1
		2	1		1		1		1		1		1		1		1		1		1		1		1
		3	1		1		1		1		1		1		1		1		1		1		1		1
	100mM	1	0.93		0.33		0.32		0.2		0.23		0.68		1.1		0.94		0.99		1.57		0.26		1.67
		2	0.95		0.34		0.32		0.19		0.23		0.69		1.09		0.95		0.98		1.5		0.25		1.71
		3	0.94		0.32		0.3		0.2		0.23		0.66		1.13		0.98		0.97		1.49		0.25		1.7
	200mM	1	1.2		0.74		0.53		0.6		0.41		1.84		0.51		1.85		2.03		1.08		0.48		2.08
		2	1.24		0.74		0.51		0.62		0.41		1.82		0.52		1.9		2.04		1.08		0.48		2.13
		3	1.27		0.71		0.5		0.63		0.42		1.83		0.52		1.9		2.02		1.04		0.49		2.07
	300mM	1	0.82		0.22		0.95		0.23		0.12		1.15		1.15		1.8		2.08		0.62		0.52		1.99
		2	0.82		0.22		1		0.22		0.13		1.14		1.13		1.87		2.02		0.63		0.5		2.08
		3	0.78		0.22		0.97		0.22		0.13		1.17		1.17		1.89		2.04		0.64		0.5		2.04
